# Supplementary material for: Conservative Management of Spontaneous Left Main Coronary Artery Dissection (SCAD) Triggered by Emotional Stress in the Late Postpartum Period: Case Report and Pathophysiology
Source: Pathophysiology. 2022 Oct 26;29(4):610–8. doi: 10.3390/pathophysiology29040047 (PMC9680376; doi:10.3390/pathophysiology29040047)
Supplement: Supplementary file 1 [file pathophysiology-29-00047-s001.zip]

Archive with 3 entries (3 files):
- Movie S1.mp4
- Movie S2.mp4
- Movie S3.mp4
